# Supplementary material for: Design, Synthesis and Antitumor Activity of Quercetin Derivatives Containing a Quinoline Moiety
Source: Molecules. 2024 Jan 2;29(1):240. doi: 10.3390/molecules29010240 (PMC10780609; doi:10.3390/molecules29010240)
Supplement: Supplementary file 1 [file molecules-29-00240-s001.zip]

Archive with 1 entries (1 files):
- molecules-2696444-supplementary.pdf
